# Supplementary material for: Biofilm and Rivers: The Natural Association to Reduce Metals in Waters
Source: Toxics. 2022 Dec 15;10(12):791. doi: 10.3390/toxics10120791 (PMC9786160; doi:10.3390/toxics10120791)
Supplement: Supplementary file 1 [file toxics-10-00791-s001.zip]

Archive with 1 entries (1 files):
- toxics-2102569-supplementary.pdf
